# Supplementary material for: In Silico Screening of Natural Compounds for Candidates 5HT6 Receptor Antagonists against Alzheimer’s Disease
Source: Molecules. 2022 Apr 19;27(9):2626. doi: 10.3390/molecules27092626 (PMC9101541; doi:10.3390/molecules27092626)
Supplement: Supplementary file 1 [file molecules-27-02626-s001.zip]

Archive with 1 entries (1 files):
- molecules-1599972-supplementary.pdf
